# Supplementary material for: Functional network analysis in hepatolithiasis: identifying novel therapeutic targets through whole-exome sequencing
Source: PeerJ. 2026 Apr 9;14:e21059. doi: 10.7717/peerj.21059 (PMC13070319; doi:10.7717/peerj.21059)
Supplement: Supplemental Information 2 [file peerj-14-21059-s002.xlsx]

## Sheet: Sheet1
ITEM TO CHECK	IMPORTANCE	CHECKLIST
EXPERIMENTAL DESIGN
Definition of experimental and control groups	E	page 6-7 line 178-182
Number within each group	E	page 7 line 182
Assay carried out by core lab or investigator's lab?	D
Acknowledgement of authors' contributions	D
SAMPLE
Description	E	page 7 line 182
Volume/mass of sample processed	D
Microdissection or macrodissection	E	NO
Processing procedure	E	page 7-8 line 185-209
If frozen - how and how quickly?	E	NO
If fixed - with what, how quickly?	E	NO
Sample storage conditions and duration (especially for FFPE samples)	E	page 8 line 215-216
NUCLEIC ACID EXTRACTION
Procedure and/or instrumentation	E	page 8 line 235
Name of kit and details of any modifications	E	NO
Source of additional reagents used	D
Details of DNase or RNAse treatment	E	NO
Contamination assessment (DNA or RNA)	E	page 8 line 211-213
Nucleic acid quantification	E	page 8 line 211-213
Instrument and method	E	page 8 line 211-213
Purity (A260/A280)	D
Yield	D
RNA integrity method/instrument	E	page 8 line 211-213
RIN/RQI or Cq of 3' and 5' transcripts	E	NO
Electrophoresis traces	D
Inhibition testing (Cq dilutions, spike or other)	E	page 8 line 211-213
REVERSE TRANSCRIPTION
Complete reaction conditions	E	page 8 line 220
Amount of RNA and reaction volume	E	page 8 line 218
Priming oligonucleotide (if using GSP) and concentration	E	page 8 line 219
Reverse transcriptase and concentration	E	page 8 line 219
Temperature and time	E	page 8 line 220
Manufacturer of reagents and catalogue numbers	D
Cqs with and without RT	D*
Storage conditions of cDNA	D
qPCR TARGET INFORMATION
If multiplex, efficiency and LOD of each assay.	E	Not Applicable.
Sequence accession number	E
Location of amplicon	D
Amplicon length	E
In silico specificity screen (BLAST, etc)	E
Pseudogenes, retropseudogenes or other homologs?	D
Sequence alignment	D
Secondary structure analysis of amplicon	D
Location of each primer by exon or intron (if applicable)	E
What splice variants are targeted?	E
qPCR OLIGONUCLEOTIDES
Primer sequences	E	page 8 line 224
RTPrimerDB Identification Number	D
Probe sequences	D**
Location and identity of any modifications	E
Manufacturer of oligonucleotides	D
Purification method	D
qPCR PROTOCOL
Complete reaction conditions	E	page 8 line 222-227
Reaction volume and amount of cDNA/DNA	E	page 8 line 225
Primer, (probe), Mg++ and dNTP concentrations	E	page 8 line 226-227
Polymerase identity and concentration	E	page 8 line 228
Buffer/kit identity and manufacturer	E	page 8 line 225-226
Exact chemical constitution of the buffer	D
Additives (SYBR Green I, DMSO, etc.)	E	page 8 line 222-223
Manufacturer of plates/tubes and catalog number	D
Complete thermocycling parameters	E	page 8 line 231
Reaction setup (manual/robotic)	D
Manufacturer of qPCR instrument	E	page 8 line 229-231
qPCR VALIDATION
Evidence of optimisation (from gradients)	D
Specificity (gel, sequence, melt, or digest)	E
For SYBR Green I, Cq of the NTC	E
Standard curves with slope and y-intercept	E
PCR efficiency calculated from slope	E
Confidence interval for PCR efficiency or standard error	D
r2 of standard curve	E
Linear dynamic range	E
Cq variation at lower limit	E
Confidence intervals throughout range	D
Evidence for limit of detection	E
If multiplex, efficiency and LOD of each assay.	E
DATA ANALYSIS
qPCR analysis program (source, version)	E	page 8 line 229-231
Cq method determination	E	page 8 line 231-232
Outlier identification and disposition	E	page 8 line 232
Results of NTCs	E	page 8 line 232-233
Justification of number and choice of reference genes	E	page 8 line 222
Description of normalisation method	E	page 8 line 233
Number and concordance of biological replicates	D
Number and stage (RT or qPCR) of technical replicates	E	page 8 line 229
Repeatability (intra-assay variation)	E
Reproducibility (inter-assay variation, %CV)	D
Power analysis	D
Statistical methods for result significance	E	page 8 line 234
Software (source, version)	E
Cq or raw data submission using RDML	D
Table 1. MIQE checklist for authors, reviewers and editors. All essential information (E) must be submitted with the manuscript. Desirable
information (D) should be submitted if available. If using primers obtained from RTPrimerDB, information on qPCR target, oligonucleotides,
protocols and validation is available from that source.
*: Assessing the absence of DNA using a no RT assay is essential when first extracting RNA. Once the sample has been validated as
RDNA-free, inclusion of a no-RT control is desirable, but no longer essential.
**: Disclosure of the probe sequence is highly desirable and strongly encouraged. However, since not all commercial pre-designed assay
vendors provide this information, it cannot be an essential requirement. Use of such assays is advised against.
